# Supplementary material for: Financial Toxicity in Women with Endometriosis: Psychometric Validation of the Polish COST-FACIT with Analysis of Demographic and Clinical Factors
Source: Healthcare (Basel). 2026 May 24;14(11):1449. doi: 10.3390/healthcare14111449 (PMC13257366; doi:10.3390/healthcare14111449)
Supplement: Supplementary file 1 [file healthcare-14-01449-s001.zip]

Archive with 1 entries (1 files):
- healthcare-4254868-supplementary.pdf
